# Supplementary material for: Effects of Preparation Conditions on the Efficiency of Visible-Light-Driven Hydrogen Generation Based on Ni(II)-Modified Cd0.25Zn0.75S Photocatalysts
Source: Molecules. 2022 Jul 4;27(13):4296. doi: 10.3390/molecules27134296 (PMC9268298; doi:10.3390/molecules27134296)
Supplement: Supplementary file 1 [file molecules-27-04296-s001.zip]

Archive with 1 entries (1 files):
- molecules-1774440-supplementary.pdf
